# Supplementary material for: HIV Antiretroviral Medication Neuropenetrance and Neurocognitive Outcomes in HIV+ Adults: A Review of the Literature Examining the Central Nervous System Penetration Effectiveness Score
Source: Viruses. 2022 May 26;14(6):1151. doi: 10.3390/v14061151 (PMC9227894; doi:10.3390/v14061151)
Supplement: Supplementary file 1 [file viruses-14-01151-s001.zip]

Archive with 1 entries (1 files):
- viruses-1698975-supplementary.pdf
